# Supplementary material for: Asymptomatic carriage and molecular characterization of Staphylococcus aureus in pre-clinical and clinical medical students
Source: Folia Microbiol (Praha). 2025 Jan 13;70(1):241–8. doi: 10.1007/s12223-024-01237-1 (PMC11861125; doi:10.1007/s12223-024-01237-1)
Supplement: Supplementary file 1 — Supplementary file1 (XLSX 26 KB) [file 12223_2024_1237_MOESM1_ESM.xlsx]

## Sheet: List1
Supplementary table 1: Characteristics of Staphylococcus aureus isolates from Medical Students
Student group	Sample detail	Year of isolation	S. aureus	mecA	MLST	spa type	Enterotoxins	pvl	eta	etb	tsst	Resistance to antibiotics	MLSB fenotype
pre-clinical	nose swab	2022	+	-		t267	-	-	-	-	-	-	-
pre-clinical	fingerprint	2022	+	-		t084	-	-	-	-	-	-	-
pre-clinical	nose swab	2022	+	-		t267	-	-	-	-	-	-	-
pre-clinical	nose swab	2022	+	-		t084	-	-	-	-	-	-	-
pre-clinical	nose swab	2022	+	-		t091	-	-	-	-	-	-	-
pre-clinical	nose swab	2022	+	-		t571	-	-	-	-	-	-	-
pre-clinical	nose swab	2022	+	-		t085	-	-	-	-	-	-	-
pre-clinical	fingerprint	2022	+	-		t085	-	-	-	-	-	-	-
pre-clinical	nose swab	2022	+	-		t2293	-	-	-	-	-	-	-
pre-clinical	nose swab	2022	+	-		t3474	-	-	-	-	-	DA,E	cMLSB
pre-clinical	nose swab	2022	+	-		t4173	-	-	-	-	-	-	-
pre-clinical	nose swab	2022	+	-		t085	-	-	-	-	-	-	-
pre-clinical	nose swab	2022	+	-		t1492	-	-	-	-	-	-	-
pre-clinical	fingerprint	2022	+	-		t346	-	-	-	-	-	-	-
pre-clinical	nose swab	2022	+	-		t056	-	-	-	-	-	-	-
pre-clinical	nose swab	2022	+	-		t267	-	-	-	-	-	-	-
pre-clinical	nose swab	2022	+	-		t359	-	-	-	-	-	-	-
pre-clinical	nose swab	2022	+	-		t084	-	-	-	-	-	-	-
pre-clinical	nose swab	2022	+	-		t084	-	-	-	-	-	-	-
pre-clinical	nose swab	2022	+	-		t2123	-	-	-	-	-	DA, E	iMLSB
pre-clinical	nose swab	2022	+	-		t1451	-	-	-	-	-	DA, E	iMLSB
pre-clinical	nose swab	2022	+	-		*	-	-	-	-	-	DA, E	iMLSB
pre-clinical	nose swab	2022	+	-		t1646	seg, sei	-	-	-	-	-	-
pre-clinical	nose swab	2022	+	-		*	-	-	-	+	-	-	-
pre-clinical	nose swab	2022	+	-		t078	seg, sei	-	+	-	-	DA, E	iMLSB
pre-clinical	nose swab	2022	+	-		t091	-	-	-	-	-	C	-
pre-clinical	nose swab	2022	+	-		t1250	-	-	-	-	-	DA, E	iMLSB
pre-clinical	nose swab	2022	+	-		t084	-	-	-	-	-	-	-
pre-clinical	fingerprint	2022	+	-		t1250	-	-	-	-	-	DA, E	iMLSB
pre-clinical	nose swab	2022	+	-		*	seg, sei	-	-	-	-	DA, E	iMLSB
pre-clinical	nose swab	2022	+	-		t16466	sec	-	-	-	-	DA, E	iMLSB
pre-clinical	fingerprint	2022	+	-		t078	seg, sei	-	-	-	-	-	-
pre-clinical	fingerprint	2022	+	-		t2932	-	-	-	-	-	-	-
pre-clinical	fingerprint	2022	+	-		t514	-	-	-	-	-	-	-
pre-clinical	fingerprint	2022	+	-		t1303	seg, sed, sei, sej	-	-	-	-	-	-
pre-clinical	fingerprint	2022	+	-		t10060	-	-	-	-	-	DA, E	iMLSB
pre-clinical	fingerprint	2022	+	-		t11498	seg, sei	-	-	-	-	-	-
pre-clinical	fingerprint	2022	+	-		t10060	-	-	-	-	-	DA, E	iMLSB
pre-clinical	nose swab	2022	+	-		t7847	seg, sei	-	-	+	-	-	-
pre-clinical	nose swab	2022	+	-		t065	seg, sei	-	-	+	-	DA, E	iMLSB
pre-clinical	nose swab	2022	+	-		t630	sei	-	-	-	-	-	-
pre-clinical	nose swab	2022	+	-		t078	seg, sei	-	-	-	-	-	-
pre-clinical	nose swab	2022	+	-		t1255	-	-	-	-	-	-	-
pre-clinical	nose swab	2022	+	-		t160	-	-	-	-	-	DA, E	iMLSB
pre-clinical	nose swab	2022	+	-		*	-	-	-	-	-	-	-
pre-clinical	nose swab	2022	+	-		t514	-	-	-	-	-	-	-
pre-clinical	nose swab	2022	+	-		t2932	-	-	-	-	-	-	-
pre-clinical	nose swab	2022	+	-		t10060	-	-	-	-	-	DA, E	iMLSB
pre-clinical	nose swab	2022	+	-		t10060	-	-	-	-	-	DA, E	iMLSB
pre-clinical	nose swab	2022	+	-		t085	-	-	-	-	-	-	-
pre-clinical	nose swab	2022	+	-		t18963	sec, seg, sei	-	+	-	-	DA, E	cMLSB
pre-clinical	nose swab	2022	+	-		t065	seg, sei	-	-	+	-	-	-
pre-clinical	nose swab	2022	+	-		t2339	-	-	-	-	-	-	-
pre-clinical	nose swab	2022	+	-		t2339	-	-	-	-	-	-	-
pre-clinical	nose swab	2022	+	-		t10060	-	-	-	-	-	DA, E	iMLSB
pre-clinical	nose swab	2022	+	-		t10060	-	-	-	-	-	DA, E	iMLSB
pre-clinical	nose swab	2022	+	-		t10060	-	-	-	-	-	DA, E	iMLSB
pre-clinical	nose swab	2022	+	-		t11498	seg, sei	-	+	-	-	-	-
clinical	fingerprint	2022	+	-		t160	-	-	-	-	-	DA, E	iMLSB
clinical	fingerprint	2022	+	-		t224	-	-	-	-	-	-	-
clinical	nose swab	2022	+	-		t160	seb	-	-	-	-	DA, E	iMLSB
clinical	fingerprint	2022	+	-		t065	seg, sei	-	-	+	-	-	-
clinical	nose swab	2022	+	-		t1984	seg, sei	-	-	+	-	-	-
clinical	nose swab	2022	+	-		t019	sea, seg, sei	-	-	-	-	-	-
clinical	nose swab	2022	+	-		t179	seg, sei	-	-	-	-	-	-
clinical	nose swab	2022	+	-		t385	sei	-	-	-	-	DA, E	iMLSB
clinical	fingerprint	2022	+	-		t521	-	-	-	-	-	-	-
clinical	fingerprint	2022	+	-		t493	seg, seh, sei	-	-	-	-	-	-
clinical	nose swab	2022	+	-		t084	-	-	-	-	-	-	-
clinical	nose swab	2022	+	-		t620	sec, seg, sei	-	-	-	-	-	-
clinical	nose swab	2022	+	-		t527	-	-	-	-	-	-	-
clinical	nose swab	2022	+	-		t267	-	-	-	-	-	-	-
clinical	nose swab	2022	+	-		t521	-	-	-	-	-	-	-
clinical	nose swab	2022	+	-		t4495	seg	-	-	+	-	-	-
clinical	nose swab	2022	+	-		*	-	-	-	-	-	-	-
clinical	nose swab	2022	+	-		*	sei	-	-	-	-	-	-
clinical	nose swab	2022	+	-		*	sei	-	-	-	-	-	-
clinical	nose swab	2022	+	-		t493	seg, seh, sei	-	-	-	-	-	-
clinical	nose swab	2022	+	-		t1451	sei	-	-	-	-	DA, E	iMLSB
clinical	fingerprint	2022	+	-		*	seg	-	-	-	+	-	-
clinical	fingerprint	2022	+	-		t338	seg	-	-	-	+	DA, E	iMLSB
clinical	fingerprint	2022	+	-		*	-	-	-	-	+	-	-
clinical	nose swab	2022	+	-		*	sea, seg	-	-	-	+	-	-
clinical	nose swab	2022	+	-		t11700	sec, sei	-	-	-	-	-	-
clinical	nose swab	2022	+	-		*	-	-	-	-	+	-	-
clinical	nose swab	2022	+	-		t338	seg	-	-	-	+	DA, E	iMLSB
clinical	fingerprint	2022	+	-		*	seg	-	-	-	+	-	-
clinical	nose swab	2022	+	-		*	sei	-	-	-	-	-	-
clinical	fingerprint	2022	+	-		t179	seg, sei	-	-	-	-	CIP	-
clinical	fingerprint	2022	+	-		*	seg	-	-	-	+	-	-
clinical	fingerprint	2022	+	-		*	seg	-	-	-	+	-	-
clinical	fingerprint	2022	+	-		*	seg, sei	-	-	-	-	-	-
clinical	fingerprint	2022	+	-		*	-	-	-	-	-	-	-
clinical	nose swab	2022	+	-		t179	seg, sei	-	-	+	-	-	-
clinical	nose swab	2022	+	-		t179	seg, sei	-	-	-	-	DA, E	cMLSB
clinical	nose swab	2022	+	-		t078	seg, sei	-	-	-	-	-	-
clinical	nose swab	2022	+	-		*	-	-	-	-	-	DA, E	iMLSB
clinical	nose swab	2022	+	+	ST2149	t051	-	-	-	-	-	FOX	-
clinical	nose swab	2022	+	-		t3307	-	-	-	-	-	DA, E	iMLSB
clinical	nose swab	2022	+	-		*	seg, sei	-	+	-	-	E	-
clinical	nose swab	2022	+	-		t346	-	-	-	-	-	TE	-
clinical	nose swab	2022	+	-		t078	seg, sei	-	-	-	-	-	-
clinical	nose swab	2022	+	-		t078	seg, sei	-	-	-	-	-	-
clinical	nose swab	2022	+	-		*	seg, sei	-	-	-	-	-	-
clinical	fingerprint	2022	+	-		t091	-	-	-	-	-	-	-
clinical	fingerprint	2022	+	-		*	-	-	-	-	-	-	-
clinical	fingerprint	2022	+	-		t10579	seg	-	-	-	-	-	-
clinical	fingerprint	2022	+	-		t056	-	-	-	-	-	-	-
clinical	nose swab	2022	+	-		*	-	-	-	-	-	-	-
clinical	nose swab	2022	+	-		t091	seg	-	-	-	-	-	-
clinical	nose swab	2022	+	-		t1081	seg, sei	-	-	-	-	-	-
clinical	nose swab	2022	+	-		t1451	-	-	-	-	-	DA, E	iMLSB
clinical	nose swab	2022	+	-		*	-	-	-	-	+	-	-
clinical	nose swab	2022	+	-		*	-	-	-	-	-	-	-
clinical	nose swab	2022	+	-		t10579	seg	-	-	-	-	-	-
clinical	nose swab	2022	+	-		t056	-	-	-	-	-	-	-
clinical	fingerprint	2022	+	-		*	-	-	-	-	-	E	-
clinical	fingerprint	2022	+	-		*	-	-	-	-	-	-	-
clinical	fingerprint	2022	+	-		*	-	-	-	-	-	-	-
clinical	fingerprint	2022	+	-		*	-	-	-	-	-	-	-
clinical	nose swab	2022	+	-		t346	-	-	+	-	-	-	-
clinical	nose swab	2022	+	-		*	seg, sei	-	-	-	-	-	-
clinical	nose swab	2022	+	-		t1451	sea	-	-	-	-	DA, E	iMLSB
clinical	nose swab	2022	+	-		t1451	-	-	-	-	-	DA, E	iMLSB
clinical	nose swab	2022	+	-		t085	-	-	-	-	-	DA, E	iMLSB
clinical	fingerprint	2022	+	-		t024	sea, seg, sej	-	-	-	-	-	-
clinical	nose swab	2022	+	-		t021	sea, seg	-	-	-	+	-	-
clinical	fingerprint	2022	+	-		t024	sea, seg, sej	-	-	-	-	-	-
clinical	nose swab	2022	+	-		t491	-	-	-	-	-	-	-
clinical	nose swab	2022	+	-		t491	-	-	-	-	-	-	-
clinical	fingerprint	2022	+	-		t491	-	-	-	-	-	-	-
clinical	nose swab	2022	+	-		t279	-	-	-	-	-	-	-
clinical	fingerprint	2022	+	-		t491	-	-	-	-	-	-	-
clinical	fingerprint	2022	+	-		t491	-	-	-	-	-	-	-
clinical	fingerprint	2022	+	-		*	seg, sei	-	-	-	-	-	-
clinical	nose swab	2022	+	-		t224	-	-	-	-	-	-	-
clinical	nose swab	2022	+	-		t078	seg, sei	-	-	-	-	DA, E	iMLSB
clinical	fingerprint	2023	+	-		t015	seg, sei	-	-	+	-	-	-
clinical	fingerprint	2023	+	-		*	seb, seg, sei	-	-	-	-	-	-
clinical	fingerprint	2023	+	-		t359	-	-	-	-	-	-	-
clinical	fingerprint	2023	+	-		t702	-	-	-	-	-	-	-
clinical	fingerprint	2023	+	-		*	-	-	-	-	-	DA, E, C	iMLSB
clinical	fingerprint	2023	+	-		t7288	-	-	-	-	-	-	-
clinical	fingerprint	2023	+	-		*	-	-	-	-	-	-	-
clinical	nose swab	2023	+	-		t015	seg, sei	-	-	+	-	-	-
clinical	nose swab	2023	+	-		t1987	seb, seg, sei	-	-	-	-	-	-
clinical	nose swab	2023	+	-		*	-	-	-	-	-	-	-
clinical	nose swab	2023	+	-		*	-	-	-	-	-	DA, E, C	iMLSB
clinical	nose swab	2023	+	-		t571	-	-	-	-	-	-	-
clinical	nose swab	2023	+	-		t7288	-	-	-	-	-	-	-
clinical	nose swab	2023	+	-		t10060	-	-	-	-	-	DA, E	iMLSB
clinical	nose swab	2023	+	-		t026	seg, sei	-	-	+	-	-	-
Abbreviation Explanation
*	undetectable spa type ( possible new spa type)
C	chloramphenicol
CIP	ciprofloxacin
DA	clindamycin
E	erythromycin
FOX	cefoxitin
TE	tetracycline
iMLSB	the inducible type of resistance to erythromycin and clindamycin
cMLSB	the constitutive type of resistance to erythromycin and clindamycin
